# Supplementary material for: Comparative Effects of Copper Glycinate and Potassium Diformate on Immunity and Gut Microbiota of Pigs—Potential Analysis of Potassium Diformate as a Copper Additive Substitute
Source: Animals (Basel). 2026 Jun 18;16(12):1889. doi: 10.3390/ani16121889 (PMC13296155; doi:10.3390/ani16121889)
Supplement: Supplementary file 1 [file animals-16-01889-s001.zip]

Archive with 1 entries (1 files):
- animals-4340537-supplementary.pdf
